# Supplementary material for: Enhancing the Thermoelectric Performance of n-Type PbTe via Mn Doping
Source: Materials (Basel). 2025 Feb 26;18(5):1029. doi: 10.3390/ma18051029 (PMC11901316; doi:10.3390/ma18051029)
Supplement: Supplementary file 1 [file materials-18-01029-s001.zip]

Archive with 1 entries (1 files):
- materials-3426095-supplementary.pdf
